# Supplementary material for: UCN-01 enhances cytotoxicity of irinotecan in colorectal cancer stem-like cells by impairing DNA damage response
Source: Oncotarget. 2016 Jun 6;7(28):44113–28. doi: 10.18632/oncotarget.9859 (PMC5190083; doi:10.18632/oncotarget.9859)
Supplement: Supplementary file 2 [file oncotarget-07-44113-s002.xlsx]

## Sheet: Supplemetary Table 2
Supplementary Table 2. List of drugs used for kinase inhibitor screening
	PLATE LOCATION	CATALOG #	CAS #	COMPOUND NAME OR ID NUMBER	M.W.	SOLVENT	CONC. (mM)	TARGET
	B1	EI-360	167869-21-8	PD-98059	267.3	DMSO	10	MEK
	B2	EI-282	109511-58-2	U-0126	380.5	DMSO	10	MEK
	B3	EI-286	152121-47-6	SB-203580	377.4	DMSO	10	p38 MAPK
	B4	EI-148	84477-87-2	H-7	364.3	DMSO	10	PKA, PKG, MLCK, and PKC.
	B5	EI-195	84468-17-7	H-9	324.3	DMSO	10	PKA, PKG, MLCK, and PKC.
	B6	EI-156	62996-74-1	Staurosporine	466.5	DMSO	10	Pan-specific
	B7	EI-228	133550-35-5	AG-494	280.3	DMSO	10	EGFRK, PDGFRK
	B8	EI-267		AG-825	397.5	DMSO	10	HER1-2
	B9	EI-185	125697-92-9	Lavendustin A	381.4	DMSO	10	EGFRK
	B10	EI-253	136831-49-7	RG-14620	274.1	DMSO	10	EGFRK
	B11	EI-191	118409-57-7	Tyrphostin 23	186.1	DMSO	10	EGFRK
	B12	EI-187	118409-58-8	Tyrphostin 25	202.1	DMSO	10	EGFRK
	C1	EI-257	122520-85-8	Tyrphostin 46	204.2	DMSO	10	EGFRK, PDGFRK
	C2	EI-188	122520-86-9	Tyrphostin 47	220.2	DMSO	10	EGFRK
	C3	EI-189	122520-90-5	Tyrphostin 51	268.2	DMSO	10	EGFRK
	C4	EI-190	2826-26-8	Tyrphostin 1	184.2	DMSO	10	Negative control for tyrosine kinase inhibitors.
	C5	EI-335	116313-73-6	Tyrphostin AG 1288	231.2	DMSO	10	Tyrosine kinases
	C6	EI-277	63177-57-1	Tyrphostin AG 1478	315.8	DMSO	10	EGFRK
	C7	AC-1133	71897-07-9	Tyrphostin AG 1295	234.3	DMSO	10	Tyrosine kinases
	C8	EI-215	10537-47-0	Tyrphostin 9	282.4	DMSO	10	PDGFRK
	C9	EI-247		HNMPA (Hydroxy-2-naphthalenylmethylphosphonic acid)	238.2	DMSO	10	IRK
	C10	EI-274	477-84-9	Damnacanthal	282.3	DMSO	10	p56 lck
	C11	EI-271	10083-24-6	Piceatannol	244.3	DMSO	10	Syk
	C12	EI-275	172889-26-8	PP1	281.4	DMSO	10	Src family
	D1	EI-272	133550-35-3	AG-490	294.3	DMSO	10	JAK-2
	D2	EI-263		AG-126	215.2	DMSO	10	IRAK
	D3	EI-229		AG-370	259.3	DMSO	10	PDGFRK
	D4	EI-258		AG-879	316.5	DMSO	10	NGFRK
	D5	ST-420	154447-36-6	LY 294002	307.4	DMSO	10	PI 3-K
	D6	ST-415	19545-26-7	Wortmannin	428.4	DMSO	10	PI 3-K
	D7	EI-246	133052-90-1	GF 109203X	412.5	DMSO	10	PKC
	D8	EI-226	548-04-9	Hypericin	504.4	DMSO	10	PKC
	D9	EI-283	138489-18-6	Ro 31-8220	553.7	DMSO	10	PKC
	D10	EI-155	123-78-4	Sphingosine	299.5	DMSO	10	PKC
	D11	EI-196	127243-85-0	H-89	519.2	DMSO	10	PKA
	D12	EI-158	84478-11-5	H-8	338.3	DMSO	10	PKA, PKG
	E1	EI-184	91742-10-8	HA-1004	329.8	DMSO	10	PKA, PKG
	E2	EI-233	103745-39-7	HA-1077	327.8	DMSO	10	PKA, PKG
	E3	EI-232		HDBA (2-Hydroxy-5-(2,5-dihydroxybenzylamino)benzoic acid)	275.3	DMSO	10	EGFRK, CaMK II
	E4	EI-230	127191-97-3	KN-62	721.9	DMSO	10	CaMK II
	E5	EI-268		KN-93	501	DMSO	10	CaMK II
	E6	EI-197	109376-83-2	ML-7	452.7	DMSO	10	MLCK
	E7	EI-153	105637-50-1	ML-9	361.3	DMSO	10	MLCK
	E8	CC-100	452-06-2	2-Aminopurine	135.1	DMSO	10	p58 PITSLRE beta1
	E9	CC-202	158982-15-1	N9-Isopropyl-olomoucine	326.4	DMSO	10	CDK
	E10	CC-200	101622-51-9	Olomoucine	298.3	DMSO	10	CDK
	E11	CC-201	101622-50-8	iso-Olomoucine	298.4	DMSO	10	Negative control for olomoucine.
	E12	CC-205	186692-46-6	Roscovitine	354.5	DMSO	10	CDK
	F1	EI-293	24386-93-4	5-Iodotubercidin	392.2	DMSO	10	ERK2, adenosine kinase, CK1, CK2,
	F2	EI-295	62004-35-7	LFM-A13	360	DMSO	10	BTK
	F3	EI-294	152121-30-7	SB-202190	331.3	DMSO	10	p38 MAPK
	F4	EI-297	172889-27-9	PP2	301.8	DMSO	10	Src family
	F5	EI-298	208260-29-1	ZM 336372	389.4	DMSO	10	cRAF
	F6	EI-306	5812-07-7	SU 4312	264.3	DMSO	10	Flk1
	F7	EI-303	146535-11-7	AG-1296	266.3	DMSO	10	PDGFRK
	F8	EI-307	220904-83-6	GW 5074	520.9	DMSO	10	cRAF
	F9	AC-1121	6865-14-1	Palmitoyl-DL-carnitine Cl	436.1	DMSO	10	PKC
	F10	EI-270	82-08-6	Rottlerin	516.6	DMSO	10	PKC delta
	F11	EI-147	446-72-0	Genistein	270.2	DMSO	10	Tyrosine Kinases
	F12	ST-110	486-66-8	Daidzein	254.2	DMSO	10	Negative control for Genistein.
	G1	EI-146	63177-57-1	Erbstatin analog	194	DMSO	10	EGFRK
	G2	AC-1142	6151-25-3	Quercetin dihydrate	338.3	DMSO	10	PI 3-K
	G3	AC-1293		SU1498	390.5	DMSO	10	Flk1
	G4	AC-1294	4452-06-6	ZM 449829	182.2	DMSO	10	JAK-3
	G5	EI-278	195462-67-7	BAY 11-7082	207.3	DMSO	10	IKK pathway
	G6	EI-231	53-85-0	DRB (5,6-Dichloro-1-b-D-ribofuranosylbenzimidazole)	319.1	DMSO	10	CK II
	G7	EI-273		HBDDE (2,2',3,3',4,4'-Hexahydroxy-1,1'-biphenyl-6,6'-dimethanol dimethyl ether)	338.4	DMSO	10	PKC alpha, PKC gamma
	G8	EI-305	129-56-6	SP 600125	220.2	DMSO	10	JNK
	G9	CC-206	479-41-4	Indirubin	262	DMSO	10	GSK-3beta, CDK5
	G10	CC-207	160807-49-8	Indirubin-3'-monoxime	277.3	DMSO	10	GSK-3beta
	G11	EI-299	146986-50-7	Y-27632	338.3	DMSO	10	ROCK
	G12	EI-310	142273-20-9	Kenpaullone	327.2	DMSO	10	GSK-3beta
	H1	EI-328	121-40-4	Terreic acid	154.1	DMSO	10	BTK
	H2	EI-332	35943-35-2	Triciribine	320.3	DMSO	10	Akt signaling pathway
	H3	EI-336		BML-257	326.4	DMSO	10	Akt
	H4	EI-343		SC-514	224.3	DMSO	10	IKK2
	H5	EI-344		BML-259	260.4	DMSO	10	Cdk5/p25
	H6	EI-345	520-36-5	Apigenin	270.2	DMSO	10	CK-II
	H7	EI-346		BML-265 (Erlotinib analog)	305.4	DMSO	10	EGFRK
	H8	A-275	53123-88-9	Rapamycin	914.2	DMSO	10	mTOR
