# Supplementary material for: UCN-01 enhances cytotoxicity of irinotecan in colorectal cancer stem-like cells by impairing DNA damage response
Source: Oncotarget. 2016 Jun 6;7(28):44113–28. doi: 10.18632/oncotarget.9859 (PMC5190083; doi:10.18632/oncotarget.9859)
Supplement: Supplementary file 3 [file oncotarget-07-44113-s003.xlsx]

## Sheet: Supplementary Table 3
Supplementary Table 3. List of antibodies used for RPPA analysis
	Type	Catalog #	Name	Company
	total	06735	Caspase-3	Millipore
	total	9662	Caspase-3	Cell Signaling
	total	9112	CDC2	Cell Signaling
	total	4688	CDC25C	Cell Signaling
	total	2360	Chk1	Cell Signaling
	total	2361	Chk2	Cell Signaling
	total	4135	Cyclin B1 (V152)	Cell Signaling
	total	3377	Histone H3 (Ser10) (D2C8)XP	Cell Signaling
	total	2947	p21 Waf1/Cip1 (12D1)	Cell Signaling
	total	9542	PARP1	Cell Signaling
	total	3062	PDK1	Cell Signaling
	total	2056	PKC-alpha	Cell Signaling
	phospho-	9451	4E-BP1 (S65)	Cell Signaling
	phospho-	9455	4E-BP1 (T70)	Cell Signaling
	phospho-	9271	AKT (S473)	Cell Signaling
	phospho-	9275	AKT (T308)	Cell Signaling
	phospho-	4184	AMPKalpha1 (S485)	Cell Signaling
	phospho-	4181	AMPKbeta1 (S108)	Cell Signaling
	phospho-	ab81292	ATM S1981	Abcam
	phospho-	2853	ATR (Ser428)	Cell Signaling
	phospho-	9295	Bad (S136)	Cell Signaling
	phospho-	9297	Bad (S155)	Cell Signaling
	phospho-	4539	CDC2 (Tyr15)	Cell Signaling
	phospho-	4901	CDC25C (Ser216)	Cell Signaling
	phospho-	12302	Chk1 (S317)	Cell Signaling
	phospho-	2348	Chk1 (S345)	Cell Signaling
	phospho-	2441	eIF4G (S1108)	Cell Signaling
	phospho-	9464	FoxO1 (T24)/FoxO3a (T32)	Cell Signaling
	phospho-	9331	GSK-3alpha/beta (S21/9)	Cell Signaling
	phospho-	9718	Histone H2A.X (Ser139) (20E3)	Cell Signaling
	phospho-	9121	MEK1/2 (S217/221)	Cell Signaling
	phospho-	2971	mTOR (S2448)	Cell Signaling
	phospho-	9284	p53 (S15)	Cell Signaling
	phospho-	9205	p70 S6K (T389)	Cell Signaling
	phospho-	3061	PDK1 (S241)	Cell Signaling
	phospho-	9375	PKC-alpha/betaII T638-41	Cell Signaling
	phospho-	3590	Rb (S780)	Cell Signaling
	phospho-	A300-245A	RPA32 (S4/8)	Bethyl Labs
	phospho-	ab109394	RPA32 (T21)	Abcam
	phospho-	2215	S6 Ribosomal Protein (S240/244)	Cell Signaling
	phospho-	9511	Smad1 (Ser463/465)/ Smad5 (Ser463/465)/ Smad9 (Ser465/467)	Cell Signaling
	phospho-	4910	WEE1 S642(D47G5)	Cell Signaling
	cleaved	9541	PARP, cleaved (D214)	Cell Signaling
